# Supplementary material for: A chloroplast genomic dataset for accurate identification of the endangered Lagerstroemia minuticarpa Debb. ex P. C. Kanjilal
Source: Data Brief. 2026 Mar 26;66:112724. doi: 10.1016/j.dib.2026.112724 (PMC13068605; doi:10.1016/j.dib.2026.112724)
Supplement: Supplementary file 1 [file mmc1.xlsx]

## Sheet: Table S1
Locus	No. of Sites	No. of NetSites	No. of Constant Sites	No. of Variable Sites	No. of Parsimony- informative Sites	No. of Singleton Sites	Nucleotide Diversity Pi (π) (Nei 1987)
ndhF	2244	2244	2179	65	56	9	0.00956177
trnK	2571	2556	2511	58	49	9	0.00760768
trnS_trnR	1610	1569	1557	52	47	5	0.0121794
rpl32_trnL	716	639	651	49	43	6	0.0253085
ndhF_rpl32	798	666	734	60	43	17	0.0225268
rpoc2	4179	4164	4131	48	41	7	0.0037755
matK_rps16	1505	1401	1457	46	40	6	0.0100812
petA_psbJ	638	608	597	41	37	4	0.0265965
trnI	1031	914	969	61	36	25	0.0150216
rrn16_trnI	293	239	259	34	33	1	0.0463048
trnS_trnG	686	660	651	35	33	2	0.0193909
ndhA	2142	2118	2102	40	33	7	0.00570132
petN_psbM	908	843	877	31	30	1	0.0153047
trnA	898	762	852	41	30	11	0.0095149
clpP	2027	2002	1995	32	27	5	0.00434203
psbE_petL	1392	1370	1343	48	26	22	0.00829916
rbcL_accD	771	755	710	50	25	25	0.0138781
matK	1500	1500	1471	29	24	5	0.00640872
trnP_matK	1500	1500	1471	29	24	5	0.00640872
rps7_trnV	2221	2189	2190	31	24	7	0.00504397
rps12_clpP	2028	2003	1998	29	24	5	0.004391
ndhC_trnV	1181	960	1157	24	23	1	0.00814071
trnF_ndhJ	768	758	747	21	21	0	0.0117101
rpoB_trnC	1100	1086	1073	27	21	6	0.00844447
rrn16	1491	1489	1464	26	21	5	0.00608349
trnT_psbD	1202	1122	1171	28	20	8	0.00658117
atpA	1524	1524	1504	20	20	0	0.00541175
trnR_atpA	248	219	227	21	19	2	0.0376144
ccsA_ndhD	317	214	295	21	19	2	0.0298454
trnD_trnY	453	438	433	20	19	1	0.0180862
rpl16	1319	1293	1295	23	19	4	0.00538736
ndhD	1503	1503	1483	20	19	1	0.00457312
rps16_trnQ	600	409	573	27	18	9	0.0170767
rps15_ycf1	451	424	423	21	18	3	0.0153151
psbM_trnD	825	380	802	19	18	1	0.0114884
atpH_atpI	770	740	738	31	18	13	0.0107224
ycf3	2006	1999	1967	38	18	20	0.00390522
trnV_ycf15	640	630	622	18	17	1	0.011863
trnC_petN	634	618	616	18	17	1	0.0112808
trnT_trnL	613	592	592	21	17	4	0.00947916
ycf2	7032	6924	6954	24	17	7	0.000928389
trnH_psbA	139	131	122	17	16	1	0.0635553
ndhD_psaC	151	150	133	17	16	1	0.0520436
ycf4_cemA	640	624	621	19	16	3	0.00802878
petB	1276	1261	1258	18	16	2	0.0052274
atpF	1332	1321	1311	19	16	3	0.00518164
ndhG_ndhI	391	190	356	30	15	15	0.0122557
clpP_psbT	2117	2106	2100	17	15	2	0.00280105
rpoc1	2784	2778	2769	15	15	0	0.00205076
rbcL	1428	1428	1414	14	14	0	0.00391181
trnW_trnP	205	153	140	18	13	5	0.0218299
ycf3_trnS	594	587	580	14	13	1	0.00896135
accD	1476	1476	1458	18	13	5	0.00300975
trnQ_psbK	396	384	384	12	12	0	0.0143729
rps16	1106	1092	1091	13	12	1	0.00437164
rpoB	3213	3213	3196	17	12	5	0.00135341
rps2_rpoc2	231	202	217	13	11	2	0.0213653
atpF_atpH	515	495	495	13	11	2	0.0105809
accD_psaI	719	677	698	20	11	9	0.00646102
ndhH	1182	1182	1169	13	11	2	0.00394249
rps8_rpl14	194	160	184	10	10	0	0.017861
psbA_trnK	252	240	241	11	10	1	0.0175083
psaI_ycf4	413	413	401	12	10	2	0.0109527
rpl36_rps8	486	471	474	10	10	0	0.00831438
trnP_psaJ	497	486	478	19	10	9	0.00606162
psaA_ycf3	698	657	686	12	10	2	0.00460518
ccsA	963	960	947	16	10	6	0.0038881
petD	1236	1207	1225	11	10	1	0.00309008
ndhE_ndhG	229	213	212	10	9	1	0.0177576
rps18_rpl20	297	293	287	10	9	1	0.0130596
trnE_trnT	587	571	577	10	9	1	0.00638245
psaJ_rpl33	543	359	530	13	9	4	0.0051114
psbK_psbI	253	113	245	8	8	0	0.0251766
psaC_ndhE	284	279	275	9	8	1	0.0111096
rpl33_rps18	313	276	303	10	8	2	0.010483
atpB_rbcL	793	748	721	42	8	34	0.00693552
ndhB_rps7	325	325	318	7	7	0	0.00892877
ycf4	555	555	548	7	7	0	0.00534389
rpoA	1002	1002	988	14	7	7	0.00254399
psbC	1422	1422	1415	7	7	0	0.00196065
rpl16_rps3	165	165	158	7	6	1	0.0163283
cemA_petA	188	188	182	6	6	0	0.0122878
trnM_atpE	267	225	261	6	6	0	0.00692903
psbC_trnS	231	226	224	7	6	1	0.00663402
rpl22	471	471	464	7	6	1	0.00591037
ndhI	495	495	488	7	6	1	0.00408351
trnV	672	672	665	7	6	1	0.00346517
trnL_trnF	394	246	387	7	6	1	0.00253848
rpl20_rps12	785	781	778	7	6	1	0.00246611
rps7_ycf15	1386	1375	1375	11	6	5	0.00234631
psaB	2205	2205	2199	6	6	0	0.00124958
petL_petG	176	174	171	5	5	0	0.00974477
psbB_psbT	181	171	175	6	5	1	0.00816883
atpI_rps2	213	213	208	5	5	0	0.00732608
trnM	72	71	67	5	5	0	0.00721255
clpP_psbB	409	408	403	6	5	1	0.00598625
trnS_psbZ	333	333	328	5	5	0	0.00512604
petA	963	963	955	8	5	3	0.00224376
psbB	1527	1527	1522	5	5	0	0.00134888
psaA	2253	2253	2246	7	5	2	0.000666726
psbT_psbN	60	60	55	5	4	1	0.0293267
rpl36_infA	121	114	116	4	4	0	0.0169824
trnL_ccsA	100	95	96	4	4	0	0.0160515
rpl14_rpl16	126	123	122	4	4	0	0.0148955
ndhJ_ndhK	120	102	116	4	4	0	0.0130115
infA_rps8	121	121	117	4	4	0	0.0126965
psbI_trnS	154	60	150	4	4	0	0.00853485
psbZ_trnG	328	319	315	12	4	8	0.0065416
rps4_trnT	358	348	353	5	4	1	0.00453312
ndhG	531	531	526	5	4	1	0.00275655
rps2	711	711	705	6	4	2	0.00262888
rps8	405	405	401	4	4	0	0.00261314
psbA	1062	1062	1058	4	4	0	0.00154302
rrn23	2809	2809	2805	4	4	0	0.000688703
trnI_ycf2	128	108	125	3	3	0	0.0142248
trnG_trnR	117	112	113	4	3	1	0.0131706
rps11_rpl36	115	111	111	4	3	1	0.0106237
psbN_psbH	104	104	101	3	3	0	0.00919138
trnfM_rps14	170	170	167	3	3	0	0.0083675
trnG_trnfM	169	163	166	3	3	0	0.00810724
psbH_petB	137	137	134	3	3	0	0.00794302
rrn5_rrn4_5	226	226	223	3	3	0	0.00528708
trnS_rps4	285	285	280	5	3	2	0.00438721
ndhE	306	306	302	4	3	1	0.00392808
rpl20	354	354	351	3	3	0	0.00343966
ndhC	363	363	360	3	3	0	0.00297818
rps19	279	279	276	3	3	0	0.00280416
rps11	417	417	414	3	3	0	0.00256523
rps3	657	657	652	5	3	2	0.00181652
rps4	606	606	602	4	3	1	0.00155392
psbD	1062	1062	1059	3	3	0	0.00111441
atpB	1494	1494	1490	4	3	1	0.000873099
trnY_trnE	59	59	57	2	2	0	0.0104154
rpoA_rps11	72	69	70	2	2	0	0.00989548
petG_trnW	128	127	124	4	2	2	0.00889327
petD_rpoA	122	122	119	3	2	1	0.00602803
psbK	186	186	183	3	2	1	0.00578932
rps14_psaB	123	123	120	3	2	1	0.00542391
ycf15	195	184	193	2	2	0	0.00463851
trnR_rrn5	254	251	252	2	2	0	0.00408041
psaC	246	246	244	2	2	0	0.00192555
infA	245	238	242	2	2	0	0.00186476
ndhJ	477	477	474	3	2	1	0.00168788
ndhK	744	741	738	6	2	4	0.00166627
rps12	918	918	914	4	2	2	0.00122568
atpI	744	744	742	2	2	0	0.000825953
rps18	306	306	304	2	2	0	0.000822804
cemA	690	690	687	3	2	1	0.000812254
atpA_atpF	56	51	53	2	1	1	0.00772599
ycf1_ndhF	53	53	52	1	1	0	0.0064414
psbJ	123	123	116	7	1	6	0.00632597
rps19_rpl2	64	62	63	1	1	0	0.00598816
rrn4_5	101	101	100	1	1	0	0.00507021
petL	96	96	94	2	1	1	0.00469713
psbJ_psbL	147	146	141	6	1	5	0.00453049
psbM	105	105	103	2	1	1	0.00429452
rpl32	174	174	171	3	1	2	0.00354801
trnA_rrn23	164	157	163	1	1	0	0.00326173
petN	90	90	89	1	1	0	0.00303461
psbF	120	120	119	1	1	0	0.00227596
rps15	273	273	272	1	1	0	0.00187579
trnN_ycf1	321	317	320	1	1	0	0.00161543
rps14	303	303	302	1	1	0	0.0015774
rpl14	330	330	329	1	1	0	0.00155179
trnC	81	81	80	1	1	0	0.00126442
trnV_trnM	186	177	183	3	1	2	0.00117334
atpE	402	402	401	1	1	0	0.000990779
psbI	111	111	110	1	1	0	0.000922687
petG	114	114	113	1	1	0	0.000898405
rpl33	201	201	199	2	1	1	0.000771392
rpl2	825	825	824	1	1	0	0.000413811
ndhB	2217	2216	2216	1	1	0	0.000215682
trnQ	72	72	69	3	0	3	0.00219298
trnP	74	74	71	3	0	3	0.00213371
trnF	74	72	71	2	0	2	0.00146199
trnI_trnA	68	63	67	1	0	1	0.000835422
trnG	71	71	70	1	0	1	0.00074129
atpH	246	246	244	2	0	2	0.000427899
rpl23_trnI	165	165	164	1	0	1	0.000318979
ndhH_rps15	102	102	102	0	0	0	0
ndhI_ndhA	89	89	89	0	0	0	0
petB_petD	198	197	198	0	0	0	0
psaI	111	111	111	0	0	0	0
psaJ	135	135	135	0	0	0	0
psbD_psbC	53	53	53	0	0	0	0
psbE	252	252	252	0	0	0	0
psbH	222	222	222	0	0	0	0
psbL	117	117	117	0	0	0	0
psbL_psbF	22	22	22	0	0	0	0
psbN	132	132	132	0	0	0	0
psbT	108	108	108	0	0	0	0
psbZ	189	189	189	0	0	0	0
rpl23	282	282	282	0	0	0	0
rpl36	114	114	114	0	0	0	0
rpoc2_rpoc1	160	160	160	0	0	0	0
rps7	468	468	468	0	0	0	0
rrn4_5_rrn23	98	98	98	0	0	0	0
rrn5	121	121	121	0	0	0	0
trnD	74	74	74	0	0	0	0
trnE	73	73	73	0	0	0	0
trnfM	74	74	74	0	0	0	0
trnH	75	75	75	0	0	0	0
trnL	80	80	80	0	0	0	0
trnL_ndhB	582	582	582	0	0	0	0
trnN	72	72	72	0	0	0	0
trnR	72	72	72	0	0	0	0
trnR_trnN	267	267	267	0	0	0	0
trnS	93	93	93	0	0	0	0
trnT	73	73	73	0	0	0	0
trnV_rrn16	228	227	228	0	0	0	0
trnW	74	74	74	0	0	0	0
trnY	84	84	84	0	0	0	0
ycf2_trnL	587	587	587	0	0	0	0
